# Supplementary material for: Earthquake crisis unveils the growth of an incipient continental fault system
Source: Nat Commun. 2019 Sep 2;10:3482. doi: 10.1038/s41467-019-11064-5 (PMC6718684; doi:10.1038/s41467-019-11064-5)
Supplement: Supplementary file 4 — Source Data [file 41467_2019_11064_MOESM4_ESM.zip]

Archive with 6 entries (6 files):
- 1.MULTICHANNEL-SEISMIC REFLECTION PROFILES.pdf
- 2.MULTICHANNEL-SEISMIC REFLECTION PROFILES.pdf
- 3.MULTICHANNEL-SEISMIC REFLECTION PROFILES.pdf
- 2.EMODnet Digital Bathymetry (DTM).txt.crdownload
- 1.EMODnet Digital Bathymetry (DTM).tif
- repositorydata.docx
